# Supplementary material for: The Role of Race and Ethnicity on Time to Treatment in Orthopaedic Oncology
Source: Cancers (Basel). 2026 Mar 20;18(6):1006. doi: 10.3390/cancers18061006 (PMC13025552; doi:10.3390/cancers18061006)
Supplement: Supplementary file 1 [file cancers-18-01006-s001.zip]

Archive with 1 entries (1 files):
- cancers-4107097-supplementary.pdf
